# Supplementary material for: Interesterified Palm Olein (IEPalm) and Interesterified Stearic Acid-Rich Fat Blend (IEStear) Have No Adverse Effects on Insulin Resistance: A Randomized Control Trial
Source: Nutrients. 2018 Aug 17;10(8):1112. doi: 10.3390/nu10081112 (PMC6115919; doi:10.3390/nu10081112)
Supplement: Supplementary file 1 [file nutrients-10-01112-s001.zip]

Archive with 1 entries (1 files):
- Supplemental Table S1.docx
